# Supplementary material for: Assessing the Biocompatibility of Multi-Anchored Glycoconjugate Functionalized Iron Oxide Nanoparticles in a Normal Human Colon Cell Line CCD-18Co
Source: Nanomaterials (Basel). 2021 Sep 22;11(10):2465. doi: 10.3390/nano11102465 (PMC8537094; doi:10.3390/nano11102465)
Supplement: Supplementary file 1 [file nanomaterials-11-02465-s001.zip]

Archive with 1 entries (1 files):
- nanomaterials-1337612-supplementary.pdf
